# Supplementary material for: HybridSense-LLM: A Structured Multimodal Framework for Large-Language-Model–Based Wellness Prediction from Wearable Sensors with Contextual Self-Reports
Source: Bioengineering (Basel). 2026 Jan 20;13(1):120. doi: 10.3390/bioengineering13010120 (PMC12837951; doi:10.3390/bioengineering13010120)
Supplement: Supplementary file 1 [file bioengineering-13-00120-s001.zip]

Archive with 1 entries (1 files):
- bioengineering-4043768-supplementary.pdf
